# Supplementary material for: Cross-Kingdom Enzymatic Strategies for Deoxynivalenol Detoxification: Computational Analysis of Structural Mechanisms and Evolutionary Adaptations
Source: Microorganisms. 2025 Oct 16;13(10):2384. doi: 10.3390/microorganisms13102384 (PMC12566506; doi:10.3390/microorganisms13102384)
Supplement: Supplementary file 1 [file microorganisms-13-02384-s001.zip]

Archive with 9 entries (9 files):
- Table S2.xlsx
- Figure S1.pdf
- Figure S2.pdf
- Figure S3.pdf
- Figure S4.pdf
- Figure S6.pdf
- Figure S7.pdf
- Figure S5.pdf
- Table S1.xlsx
