# Supplementary material for: Cross-Kingdom Enzymatic Strategies for Deoxynivalenol Detoxification: Computational Analysis of Structural Mechanisms and Evolutionary Adaptations
Source: Microorganisms. 2025 Oct 16;13(10):2384. doi: 10.3390/microorganisms13102384 (PMC12566506; doi:10.3390/microorganisms13102384)
Supplement: Supplementary file 1 [file microorganisms-13-02384-s001.zip › Table S2.xlsx]

## Sheet: Top_50_Coevolving_Residue_Pairs
Rank	Residue_1	Residue_2	DCA_Score	Conservation_Score_1	Conservation_Score_2
0	44	48	2.66493	2.39943	2.4717
1	29	96	2.45327	2.44037	1.71913
2	87	171	2.1859	1.5125	1.5466
3	1	2	2.05255	3.53378	2.00268
4	23	144	2.0079	2.25299	2.43502
5	53	155	1.90909	2.34599	1.96207
6	41	148	1.90894	1.68693	2.28468
7	2	3	1.46989	2.00268	1.854
8	21	166	1.46151	2.82738	2.59026
9	19	36	1.4326	1.2659	2.09819
10	34	36	1.43244	2.1375	2.09819
11	36	70	1.42327	2.09819	2.19204
12	8	111	1.3986	2.72143	2.44919
13	91	92	1.35418	1.69013	2.1711
14	10	66	1.32383	2.39557	2.4831
15	28	92	1.32035	2.14902	2.1711
16	50	95	1.30283	2.11312	2.57279
17	9	22	1.28403	2.15998	2.10635
18	133	152	1.27875	2.01148	1.75834
19	3	4	1.26278	1.854	1.7127
20	31	157	1.26006	3.34308	3.00831
21	1	3	1.25217	3.53378	1.854
22	173	175	1.24031	1.32816	1.63986
23	4	5	1.22369	1.7127	1.44915
24	29	36	1.20943	2.44037	2.09819
25	109	171	1.18555	1.99722	1.5466
26	112	144	1.18395	2.42584	2.43502
27	61	83	1.15426	2.5827	1.33864
28	36	50	1.13985	2.09819	2.11312
29	20	77	1.13906	1.66744	1.51605
30	29	34	1.13545	2.44037	2.1375
31	20	119	1.12291	1.66744	2.27795
32	5	17	1.12134	1.44915	2.08536
33	11	80	1.11843	1.50331	1.18814
34	134	154	1.11266	2.33722	2.12856
35	166	168	1.10987	2.59026	2.57348
36	28	96	1.1096	2.14902	1.71913
37	65	69	1.10946	2.90062	2.84451
38	52	100	1.10358	3.6481	3.59718
39	58	60	1.09978	1.90182	2.6134
40	89	174	1.09945	2.80042	2.4231
41	94	153	1.09504	2.45519	2.57825
42	100	149	1.08819	3.59718	2.77342
43	52	149	1.08819	3.6481	2.77342
44	155	177	1.0875	1.96207	1.64275
45	22	50	1.07499	2.10635	2.11312
46	82	91	1.07423	2.2283	1.69013
47	23	146	1.07181	2.25299	2.7149
48	50	172	1.07146	2.11312	1.90248
49	42	121	1.07019	2.67585	2.47802

## Sheet: MI_pairs
i	j	Residue Distances	MI score
175	178	3.39169	45.9064
29	96	8.09746	43.8222
175	177	3.36884	42.9065
177	178	1.3296	35.4864
154	177	3.76372	32.9399
44	48	2.79173	32.0911
152	154	2.94213	30.6752
173	175	3.30826	26.7949
134	154	5.03564	26.7181
58	60	3.7224	26.5577
152	177	6.57363	25.0183
36	96	7.48207	23.8049
133	152	4.2207	23.6544
154	175	7.27633	23.3233
92	93	1.31931	23.3007
34	36	3.66973	22.4259
154	178	8.4664	21.7652
60	101	7.93628	21.3967
58	66	3.41673	20.3648
60	66	4.69234	20.1617
28	92	3.9256	20.0211
141	142	1.33689	19.1187
81	82	1.34346	18.4361
172	173	1.33195	17.802
19	20	1.33685	17.3668
29	34	9.59242	17.0726
65	101	3.84323	16.9768
65	69	9.92578	16.7625
109	111	3.18426	16.3163
17	19	4.08587	15.7565
58	101	9.42286	15.6028
56	57	1.32402	15.5402
58	85	8.25581	14.9805
57	65	8.01815	14.7935
62	101	8.88528	14.6585
172	175	3.36617	14.6182
34	95	7.91913	14.3868
48	144	8.44753	14.1425
57	69	5.00424	14.1201
62	65	5.97794	14.0634
17	20	4.89514	14.0197
60	63	2.94672	13.8961
42	69	8.7194	13.8762
115	121	7.07765	13.5953
154	172	6.37096	13.5884
63	66	6.46115	13.564
60	65	2.82458	13.5066
56	69	2.81673	13.4765
155	178	9.49295	13.2531
36	70	8.45775	13.246
34	50	8.04701	13.0199
133	172	7.5103	12.7653
174	175	1.31974	12.7155
60	62	3.14007	12.5738
155	173	5.83053	12.3453
175	176	1.32551	12.1677
171	175	2.94485	12.0636
141	150	9.7413	11.8746
133	154	3.64598	11.7972
7	9	3.37507	11.6771
42	44	3.20391	11.6342
60	69	9.67345	11.6146
20	22	3.5862	11.5447
42	101	9.64786	11.5399
49	50	1.3405	11.4582
6	7	1.31936	11.4533
7	12	3.93363	11.4254
66	101	5.11794	11.2371
50	96	6.83873	11.227
58	63	8.667	11.1598
176	177	1.34204	10.8263
91	92	1.33135	10.8162
109	112	5.872	10.6893
6	9	2.96157	10.6045
134	177	9.45956	10.5036
144	146	3.59392	10.3351
58	96	9.6654	10.187
134	172	8.30731	9.93793
134	152	3.69598	9.93652
134	153	4.76228	9.81329
69	85	7.9798	9.76104
56	85	3.60993	9.72312
173	176	3.22171	9.65638
57	85	6.92751	9.62757
50	158	4.22347	9.53324
155	172	8.2752	9.48967
56	60	9.74874	9.39609
58	65	4.22955	9.34592
150	153	4.49373	9.23404
34	158	8.71239	9.0552
44	144	9.30245	9.01874
36	106	9.25101	9.00966
41	42	1.3281	9.00569
57	96	9.04261	8.98735
56	58	3.59721	8.97502
57	60	7.34086	8.90887
176	178	3.34858	8.85543
58	69	5.19008	8.85103
74	77	2.6078	8.83333
65	66	1.31801	8.80134
49	138	9.61782	8.60804
172	178	7.04822	8.51991
173	174	1.33162	8.5124
81	84	3.07803	8.45009
111	112	1.32657	8.44429
154	171	7.17661	8.42062
66	96	9.47101	8.41746
134	138	3.03341	8.37376
155	175	9.25899	8.34701
75	76	1.32409	8.29959
89	92	3.00833	8.26261
134	150	6.63163	8.24506
92	96	7.50455	8.23804
56	96	6.81855	8.1442
57	58	1.30212	8.10409
76	80	6.70122	7.93029
152	176	8.87429	7.92366
53	77	9.08897	7.89772
172	177	5.13869	7.8089
77	81	9.34742	7.68843
33	115	9.50905	7.65653
134	151	3.29004	7.60591
17	18	1.32072	7.59171
63	99	7.69169	7.40228
7	8	1.34088	7.3398
134	171	9.44845	7.24554
49	158	4.53775	7.24283
74	76	2.6614	7.12911
171	172	1.313	7.0382
151	153	4.73343	6.95479
8	9	1.3314	6.94367
133	134	1.31887	6.9394
33	99	3.31308	6.93285
138	158	8.79323	6.76487
80	83	5.90872	6.75073
49	141	7.52972	6.70934
66	69	7.24247	6.59639
128	133	7.4625	6.52975
53	76	6.99416	6.47689
87	95	9.26232	6.4322
34	70	9.75498	6.40801
89	91	3.17258	6.35404
53	89	8.19419	6.33292
82	84	3.3341	6.27529
69	96	3.17194	6.25195
58	62	8.72762	6.19413
138	144	7.13436	6.03872
67	101	6.85437	6.02357
148	165	3.52038	6.01074
73	78	7.10008	5.99445
42	96	7.79857	5.94433
67	90	6.20065	5.93488
60	67	4.36679	5.88139
159	165	4.45723	5.87838
134	141	5.98356	5.86467
99	101	3.68553	5.8087
33	63	9.99594	5.79603
174	177	3.22645	5.7712
152	173	8.06064	5.74491
