# Supplementary material for: Cross-Kingdom Enzymatic Strategies for Deoxynivalenol Detoxification: Computational Analysis of Structural Mechanisms and Evolutionary Adaptations
Source: Microorganisms. 2025 Oct 16;13(10):2384. doi: 10.3390/microorganisms13102384 (PMC12566506; doi:10.3390/microorganisms13102384)
Supplement: Supplementary file 1 [file microorganisms-13-02384-s001.zip › Table S1.xlsx]

## Sheet: MMPBSA-DON
	Monomer-A		Monomer-B
	Energy (kcal/mol)	SD	Energy (kcal/mol)	SD
ΔVDWAALS	-19.75	2.19	-25.52	2.22
ΔEEL	-9.51	3.05	-36.83	2.65
ΔEGB	20.98	1.8	44.58	1.28
ΔESURF	-2.66	0.23	-4.15	0.14
ΔGGAS	-29.26	3.86	-62.35	3.58
ΔGSOLV	18.31	1.82	40.43	1.28
ΔTOTAL	-10.95	4.27	-21.92	3.8

## Sheet: MMPBSA-GSH
	Monomer-A		Monomer-B
	Energy (kcal/mol)	SD	Energy (kcal/mol)	SD
ΔVDWAALS	-31.32	0.64	-28.63	0.05
ΔEEL	103.3	2.7	102.95	4.44
ΔEGB	-100.76	5.07	-97.81	4.48
ΔESURF	-5.72	0.02	-5.5	0.12
ΔGGAS	71.98	3	74.31	4.57
ΔGSOLV	-106.48	5.07	103.31	4.07
ΔTOTAL	-34.5	5.89	-29.56	6.12
